# Supplementary material for: Genome Sequence-Guided Finding of Lucensomycin Production by Streptomyces achromogenes Subsp. streptozoticus NBRC14001
Source: Microorganisms. 2021 Dec 26;10(1):37. doi: 10.3390/microorganisms10010037 (PMC8781583; doi:10.3390/microorganisms10010037)
Supplement: Supplementary file 1 [file microorganisms-10-00037-s001.zip]

Archive with 1 entries (1 files):
- microorganisms-1514496-supplementary.pdf
